# Supplementary material for: MTGO-SC, A Tool to Explore Gene Modules in Single-Cell RNA Sequencing Data
Source: Front Genet. 2019 Oct 9;10:953. doi: 10.3389/fgene.2019.00953 (PMC6794379; doi:10.3389/fgene.2019.00953)
Supplement: Table 1 — Characteristics of the cell communties. [file DataSheet_3.csv]

tissue	celltype	nUMI.avg	nGene.avg
peripheralBlood	T cell_Gm14303 high(Peripheral_Blood)	1146.26153846154	636.138461538462
peripheralBlood	NK cell_Gzma high(Peripheral_Blood)	965.044444444444	616.422222222222
peripheralBlood	B cell_Rps27rt high(Peripheral_Blood)	938.3	572.6
peripheralBlood	Macrophage_Flt-ps1 high(Peripheral_Blood)	1308.91666666667	785.208333333333
peripheralBlood	T cell_Trbc2 high(Peripheral_Blood)	1091.03956834532	610.669064748201
peripheralBlood	B cell_Ly6d high(Peripheral_Blood)	977.762886597938	603.628865979381
peripheralBlood	Macrophage_Ace high(Peripheral_Blood)	995.141509433962	628.603773584906
peripheralBlood	Macrophage_S100a4 high(Peripheral_Blood)	1129.40625	675.930288461538
peripheralBlood	Neutrophil_Camp high(Peripheral_Blood)	1720.52336448598	724.897196261682
peripheralBlood	Monocyte_Elane high(Peripheral_Blood)	2526.15025906736	1228.13989637306
peripheralBlood	B cell_Vpreb3 high(Peripheral_Blood)	1430.37096774194	854.91935483871
peripheralBlood	Basophil_Prss34 high(Peripheral_Blood)	1190.26666666667	750.366666666667
peripheralBlood	Monocyte_F13a1 high(Peripheral_Blood)	1618.8018018018	954.387387387387
peripheralBlood	Dendritic cell_Siglech high(Peripheral_Blood)	1041.42857142857	703.028571428571
peripheralBlood	Erythroblast_Car2 high(Peripheral_Blood)	3109.20238095238	1397.89285714286
peripheralBlood	Neutrophil_Ltf high(Peripheral_Blood)	1623.15909090909	622.5
peripheralBlood	Neutrophil_Retnlg high(Peripheral_Blood)	1545.375	662.0625
peripheralBlood	B cell_Igha high(Peripheral_Blood)	2087.66666666667	859.916666666667
peripheralBlood	Macrophage_Pf4 high(Peripheral_Blood)	808.666666666667	597
peripheralBlood	Neutrophil_Il1b high(Peripheral_Blood)	1002.25	602.446428571429
peripheralBlood	Erythroblast_Hba-a2 high(Peripheral_Blood)	1440	559
bladder	Stromal cell_Dpt high(Bladder)	1845.63440860215	987.090629800307
bladder	Stromal cell_Car3 high(Bladder)	1752.26548672566	1021.53097345133
bladder	Vascular smooth muscle progenitor cell(Bladder)	1188.63636363636	794.636363636364
bladder	Vascular endothelial cell(Bladder)	1669.37142857143	949.071428571429
bladder	Urothelium(Bladder)	4735.34657039711	1873.09747292419
bladder	Smooth muscle cell(Bladder)	1337.03636363636	812.6
bladder	Basal epithelial cell(Bladder)	2909.30886850153	1360.04281345566
bladder	Mesenchymal stromal cell(Bladder)	1468.06976744186	877.847176079734
bladder	Dendritic cell_Lyz2 high(Bladder)	1856.5625	932.625
bladder	Epithelial cell_Upk3a high(Bladder)	1697.02884615385	898.009615384615
bladder	Endothelial cell_Ly6c1 high(Bladder)	1552.58620689655	949.965517241379
bladder	Dendritic cell_Cd74 high(Bladder)	1569.42424242424	793.818181818182
bladder	Umbrella cell(Bladder)	8730.08	2803.74
bladder	Epithelial cell_Gm23935 high(Bladder)	1502.12	887.88
bladder	Macrophage_Pf4 high(Bladder)	1283.12121212121	792.272727272727
bladder	NK cell(Bladder)	1392.94444444444	821.444444444444
